# Supplementary material for: Optical Genome Mapping Reveals Complex and Cryptic Rearrangement Involving PML::RARA Fusion in Acute Promyelocytic Leukemia
Source: Genes (Basel). 2024 Oct 30;15(11):1402. doi: 10.3390/genes15111402 (PMC11594156; doi:10.3390/genes15111402)
Supplement: Supplementary file 1 [file genes-15-01402-s001.zip]

Archive with 1 entries (1 files):
- genes-3262842-supplementary.pdf
